# Supplementary material for: Characteristics and Drug Utilization of Patients with Hereditary Angioedema in Italy, a Real-World Analysis
Source: Healthcare (Basel). 2023 Sep 10;11(18):2509. doi: 10.3390/healthcare11182509 (PMC10530529; doi:10.3390/healthcare11182509)
Supplement: Supplementary file 1 [file healthcare-11-02509-s001.zip]

Archive with 1 entries (1 files):
- healthcare-2475161-supplementary.pdf
